# Supplementary material for: A Novel Solid Media-Free In-Planta Soybean (Glycine max. (L) Merr.) Transformation Approach
Source: Life (Basel). 2024 Nov 1;14(11):1412. doi: 10.3390/life14111412 (PMC11595655; doi:10.3390/life14111412)
Supplement: Supplementary file 1 [file life-14-01412-s001.zip]

Archive with 1 entries (1 files):
- life-3210349-supplementary.pdf
